# Supplementary material for: Metabolomics Analysis Reveals the Effect of Two Alpine Foliar Diseases on the Non-Volatile and Volatile Metabolites of Tea
Source: Foods. 2023 Apr 7;12(8):1568. doi: 10.3390/foods12081568 (PMC10137691; doi:10.3390/foods12081568)
Supplement: Supplementary file 1 [file foods-12-01568-s001.zip]

Archive with 1 entries (1 files):
- foods-2286523-supplementary.pdf
